# Supplementary material for: INTEGRATE-Circ and INTEGRATE-Vis: unbiased detection and visualization of fusion-derived circular RNA
Source: Bioinformatics. 2023 Sep 14;39(9):btad569. doi: 10.1093/bioinformatics/btad569 (PMC10516643; doi:10.1093/bioinformatics/btad569)
Supplement: btad569_Supplementary_Data [file btad569_supplementary_data.zip]

Archive with 3 entries (3 files):
- SupplementaryMaterials.docx
- SupplementaryTable1.xlsx
- AdditionalFile1.fa
