# Supplementary material for: INTEGRATE-Circ and INTEGRATE-Vis: unbiased detection and visualization of fusion-derived circular RNA
Source: Bioinformatics. 2023 Sep 14;39(9):btad569. doi: 10.1093/bioinformatics/btad569 (PMC10516643; doi:10.1093/bioinformatics/btad569)
Supplement: btad569_Supplementary_Data [file btad569_supplementary_data.zip › SupplementaryTable1.xlsx]

## Sheet: Sheet1
5' Fusion Gene	3' Fusion Gene
BCR	ABL1
TMPRSS2	ERG
EWSR1	FLI1
PML	RARA
EML4	ALK
KIAA1549	BRAF
CCDC6	RET
SS18	SSX1
RUNX1	RUNX1T1
PAX3	FOXO1
FUS	DDIT3
TCF3	PBX1
COL1A1	PDGFB
CRTC1	MAML2
NAB2	STAT6
ETV6	NTRK3
DNAJB1	PRKACA
CBFA2T3	GLIS2
KMT2A	MLLT1
PAX8	PPARG
ASPSCR1	TFE3
HMGA2	LPP
JAZF1	SUZ12
SET	NUP214
CD74	ROS1
TPM3	NTRK1
CTNNB1	PLAG1
TAF15	NR4A3
CDKN2D	WDFY2
YWHAE	NUTM2B
